# Supplementary material for: Improving clinical diagnosis of early-stage cutaneous melanoma based on Raman spectroscopy
Source: Br J Cancer. 2018 Nov 9;119(11):1339–46. doi: 10.1038/s41416-018-0257-9 (PMC6265324; doi:10.1038/s41416-018-0257-9)
Supplement: Supplementary file 4 — Table S1 [file 41416_2018_257_MOESM4_ESM.xlsx]

## Sheet: Sheet1
Table S1. Lesions included and excluded before histopathological diagnosis
Lesion	Inclusion/exclusion	Histopathological diagnosis
1	Included	melanoma
2	Included	melanoma
3	Included	junctional m.n.
4	Included	melanoma
5	Excluded: spectral artifacts
6	Included	compound m.n.
7	Excluded: spectral artifacts
8	Included	compound m.n.
9	Included	compound m.n.
10	Included	melanoma
11	Included	compound m.n.
12	Included	compound m.n.
13	Included	melanoma
14	Included	non-melanocytic
15	Included	dermal m.n.
16	Excluded: spectral artifacts
17	Excluded: spectral artifacts
18	Excluded: spectral artifacts
19	Excluded: spectral artifacts
20	Included	blue m.n.
21	Included	non-melanocytic
22	Included	non-melanocytic
23	Excluded: spectral artifacts
24	Included	compound m.n.
25	Included	melanoma
26	Included	compound m.n.
27	Included	melanoma
28	Included	dermal m.n.
29	Included	melanoma
30	Included	dermal m.n.
31	Included	compound m.n.
32	Included	dysplastic nevus
33	Excluded: spectral artifacts
34	Excluded: spectral artifacts
35	Excluded: spectral artifacts
36	Included	spitz nevus
37	Included	dermal m.n.
38	Included	non-melanocytic
39	Included	dermal m.n.
40	Included	dysplastic nevus
41	Included	non-melanocytic
42	Included	compound m.n.
43	Included	non-melanocytic
44	Included	non-melanocytic
45	Included	melanoma
46	Included	dysplastic nevus
47	Included	dermal m.n.
48	Included	melanoma
49	Excluded: spectral artifacts
50	Excluded: spectral artifacts
51	Included	compound m.n.
52	Included	compound m.n.
53	Included	compound m.n.
54	Included	compound m.n.
55	Included	dysplastic nevus
56	Included	non-melanocytic
57	Included	dysplastic nevus
58	Included	dermal m.n.
59	Included	melanoma
60	Included	non-melanocytic
61	Included	dysplastic nevus
62	Included	compound m.n.
63	Included	dermal m.n.
64	Included	dermal m.n.
65	Included	dermal m.n.
66	Included	non-melanocytic
67	Included	non-melanocytic
68	Included	dermal m.n.
69	Included	dysplastic nevus
70	Included	compound m.n.
71	Included	compound m.n.
72	Included	melanoma
73	Included	dysplastic nevus
74	Included	junctional m.n.
75	Included	dysplastic nevus
76	Included	junctional m.n.
77	Included	compound m.n.
78	Included	compound m.n.
79	Included	compound m.n.
80	Included	dermal m.n.
81	Included	blue m.n.
82	Included	dysplastic nevus
83	Included	compound m.n.
84	Included	melanoma
85	Included	melanoma
86	Included	non-melanocytic
87	Included	melanoma
88	Included	dysplastic nevus
89	Included	non-melanocytic
90	Included	combined m.n.
91	Included	junctional m.n.
92	Included	dermal m.n.
93	Included	melanoma
94	Included	non-melanocytic
95	Included	dysplastic nevus
96	Included	junctional m.n.
97	Included	non-melanocytic
98	Included	junctional m.n.
99	Excluded: spectral artifacts
100	Included	dysplastic nevus
101	Included	non-melanocytic
102	Included	dermal m.n.
103	Included	dermal m.n.
104	Included	dermal m.n.
105	Included	dermal m.n.
106	Included	junctional m.n.
107	Included	melanoma
108	Included	compound m.n.
109	Included	junctional m.n.
110	Included	blue m.n.
111	Included	compound m.n.
112	Included	compound m.n.
113	Included	dermal m.n.
114	Included	non-melanocytic
115	Included	dysplastic nevus
116	Included	dysplastic nevus
117	Included	junctional m.n.
118	Included	compound m.n.
119	Included	compound m.n.
120	Included	dysplastic nevus
121	Included	compound m.n.
122	Included	compound m.n.
123	Included	melanoma
124	Included	dermal m.n.
125	Included	compound m.n.
126	Included	dysplastic nevus
127	Included	dysplastic nevus
128	Included	blue m.n.
129	Included	dysplastic nevus
130	Included	junctional m.n.
131	Included	compound m.n.
132	Included	dysplastic nevus
133	Included	blue m.n.
134	Included	dysplastic nevus
135	Included	dermal m.n.
136	Included	dysplastic nevus
137	Included	compound m.n.
138	Included	melanoma
139	Included	dysplastic nevus
140	Included	dysplastic nevus
141	Included	melanoma
142	Included	dysplastic nevus
143	Included	dysplastic nevus
144	Included	melanoma
145	Included	dermal m.n.
146	Included	dysplastic nevus
147	Included	dysplastic nevus
148	Included	non-melanocytic
149	Included	non-melanocytic
150	Included	melanoma
151	Included	dysplastic nevus
152	Included	junctional m.n.
153	Included	dermal m.n.
154	Included	dysplastic nevus
155	Included	dermal m.n.
156	Included	melanoma
157	Included	non-melanocytic
158	Included	melanoma
159	Included	dermal m.n.
160	Included	dermal m.n.
161	Included	junctional m.n.
162	Included	melanoma
163	Included	melanoma
164	Included	dysplastic nevus
165	Included	dysplastic nevus
166	Included	spitz nevus
167	Included	dysplastic nevus
168	Included	dermal m.n.
169	Included	non-melanocytic
170	Included	compound m.n.
171	Included	compound m.n.
172	Included	non-melanocytic
173	Included	dermal m.n.
174	Included	melanoma
175	Included	dysplastic nevus
176	Included	compound m.n.
177	Included	melanoma
178	Included	dysplastic nevus
179	Included	non-melanocytic
180	Included	compound m.n.
181	Included	non-melanocytic
182	Included	melanoma
183	Included	compound m.n.
184	Included	compound m.n.
185	Excluded: equipment failure
186	Excluded: equipment failure
187	Excluded: equipment failure
188	Excluded: equipment failure
189	Included	non-melanocytic
190	Included	junctional m.n.
191	Included	melanoma
192	Included	melanoma
193	Included	compound m.n.
194	Included	dysplastic nevus
195	Included	melanoma
196	Included	melanoma
197	Included	non-melanocytic
198	Included	melanoma
199	Included	junctional m.n.
200	Included	compound m.n.
201	Included	non-melanocytic
202	Included	compound m.n.
203	Included	dysplastic nevus
204	Included	melanoma
205	Included	compound m.n.
206	Included	dysplastic nevus
207	Included	junctional m.n.
208	Included	dysplastic nevus
209	Included	compound m.n.
210	Included	compound m.n.
211	Included	compound m.n.
212	Included	melanoma
213	Included	dysplastic nevus
214	Included	dysplastic nevus
215	Included	junctional m.n.
216	Included	dysplastic nevus
217	Included	dysplastic nevus
218	Included	dysplastic nevus
219	Included	melanoma
220	Included	non-melanocytic
221	Included	dysplastic nevus
222	Included	dysplastic nevus
